# Supplementary material for: Turbulence in Nursing—A Conceptual and Contextual Exploration
Source: Nurs Rep. 2026 Apr 2;16(4):119. doi: 10.3390/nursrep16040119 (PMC13118475; doi:10.3390/nursrep16040119)
Supplement: Supplementary file 1 [file nursrep-16-00119-s001.zip]

Archive with 1 entries (1 files):
- nursrep-4190351-Supplementary.pptx
